# Supplementary material for: A Summary on Tuberculosis Vaccine Development—Where to Go?
Source: J Pers Med. 2023 Feb 24;13(3):408. doi: 10.3390/jpm13030408 (PMC10054751; doi:10.3390/jpm13030408)
Supplement: Supplementary file 1 [file jpm-13-00408-s001.zip]

Archive with 23 entries (22 files):
- Supplementary material/
- Supplementary material/Figrue S1.png
- Supplementary material/Figure S10.png
- Supplementary material/Figure S11.png
- Supplementary material/Figure S12.png
- Supplementary material/Figure S13.png
- Supplementary material/Figure S14.png
- Supplementary material/Figure S15.png
- Supplementary material/Figure S16.png
- Supplementary material/Figure S17.png
- Supplementary material/Figure S18.png
- Supplementary material/Figure S19.png
- Supplementary material/Figure S2.png
- Supplementary material/Figure S20.png
- Supplementary material/Figure S3.png
- Supplementary material/Figure S4.png
- Supplementary material/Figure S5.png
- Supplementary material/Figure S6.png
- Supplementary material/Figure S7.png
- Supplementary material/Figure S8.png
- Supplementary material/Figure S9.png
- Supplementary material/Table S1.docx
- Supplementary material/Table S1.xls
