# Supplementary material for: A Summary on Tuberculosis Vaccine Development—Where to Go?
Source: J Pers Med. 2023 Feb 24;13(3):408. doi: 10.3390/jpm13030408 (PMC10054751; doi:10.3390/jpm13030408)
Supplement: Supplementary file 1 [file jpm-13-00408-s001.zip › Supplementary material/Table S1.xls]

## Sheet: Sheet2
Tabel S1: Discussion
Journal	Country	Institution	Author	Address
Plos One(USA)	USA(2660,49.06,155)	Harvard University(258,64.18,64)	Fortune, Sarah M.(17,65.94,13）	2022-2022 Dalhousie University 2022-2022 Harvard 2022-2022 Harvard Medical School 2022-2022 University of Pittsburgh 2014-2022 Harvard T.H. Chan School of Public Health 2013-2022 Ragon Institute 2013-2022 Broad Institute 2012-2022 University of British Columbia 2012-2022 Massachusetts Institute of Technology (MIT) 2004-2022 Harvard University 2020-2021 Fisheries & Oceans Canada 2020-2020 Universi…
Infection and Immunity(USA)
Vaccine(UK)	England(1301,50.1,120)	University of London（421,54.62,75)	Dockrell, Hazel M.(49,43.92,24)	1989-2022 London School of Hygiene & Tropical Medicine 2020-2020 MRC Uganda Virus Res Inst AIDS 2016-2016 University of London Royal Veterinary College 2015-2015 Aeras 2015-2015 MRC 2009-2009 Anandaban Hosp 2008-2008 Dept Infect & Trop Dis 1980-1985 UCL Medical School 1983-1983 University of London
		London School of Hygiene & Tropical Medicine(267,62.09,63)
		University of Oxford(265,58.3,65)	Mcshane, Helen(129,57.79,43)	2001-2022 University of Oxford 2021-2021 NIHR Oxford Biomed Res Ctr BRC 2011-2021 Oxford University Hospitals NHS Foundation Trust 2020-2020 Jenner Inst Oxford 2009-2017 Jenner Institute 2015-2016 Aeras 2014-2014 Oxford Univ Hosp 2013-2014 University of Cape Town 2008-2008 Aeras Global TB Vaccine Fdn 2005-2005 Radcliffe Infirmary
Tuberculosis(UK)		Animal and Plant Health Agency, APHA(6,7.5,3)	Vordermeier, H Martin	2015-2018 Animal & Plant Health Agency UK 2017-2017 APHA 2015-2015 APHA Weybridge 2015-2015 UK Vet Labs Agcy 1998-2015 Veterinary Laboratories Agency 2014-2014 AHVLA Weybridge 2012-2014 Anim Hlth & Vet Labs Agcy 2012-2014 AHVLA 2013-2013 Agcy Weybridge 2012-2012 Anim Hlth & Vet Labs Agcy AHVLA Weybridge 2004-2012 Vet Lab Agcy 2011-2011 Anim Hlth Vet Lab Agcy Weybridge 2011-2011 Vet Labs Agcy VLA …
	China(684,15.45,41)	Fudan University(74,18.95,21)	Xu, Ying(22,17.64,13)	Fudan University Zhongshan Xuhui Hospital
	India(593,25.67,54)	INDIAN COUNCIL OF MEDICAL RESEARCH ICMR(114,42.16,31)	Gupta, Umesh D. (17,25.47,13)	ICMR - National JALMA Institute for Leprosy & Other Mycobacterial Diseases, Agra AGRA, UTTAR PRADESH, INDIA
	France(503,46.47,81)	UDICE FRENCH RESEARCH UNIVERSITIES(179,49.34,46)	Casanova, Jean-Laurent(23,134.7,18)	2017-2017 Instituto Universitario de Lisboa 2017-2017 Rockefeller Branch 2013-2017 Howard Hughes Medical Institute 2009-2017 Rockefeller University 2007-2017 Institut National de la Sante et de la Recherche Medicale (Inserm) 2001-2017 Universite Paris Cite 2000-2017 UDICE-French Research Universities 1995-2017 Hopital Universitaire Necker-Enfants Malades - APHP 2016-2016 KU Leuven 2016-2016 Unive…
	The Kingdom of Denmark(338,66.52,79)	Statens Serum Institut(278,70.9,74)	Andersen Peter(164,86.73,62)	1991-2020 Statens Serum Institut 2013-2019 University of Copenhagen 2016-2016 Boston Children's Hospital 2009-2009 Dept Infect Dis Immunol
	South Africa(472, 47.84,77)	University of Cape Town(269,57,64)	Mcshane, Helen(32,60.44,17)	2001-2022 University of Oxford 2021-2021 NIHR Oxford Biomed Res Ctr BRC 2011-2021 Oxford University Hospitals NHS Foundation Trust 2020-2020 Jenner Inst Oxford 2009-2017 Jenner Institute 2015-2016 Aeras 2014-2014 Oxford Univ Hosp 2013-2014 University of Cape Town 2008-2008 Aeras Global TB Vaccine Fdn 2005-2005 Radcliffe Infirmary
			Hanekom, Willem A.(102,63.24,44)	2021-2022 University College London 2020-2022 Africa Health Research Institute 1997-2022 University of Cape Town 2014-2019 Bill & Melinda Gates Foundation 2008-2013 Sch Child & Adolescent Hlth 2011-2011 SATVI 2009-2009 S African TB Vaccine Initiat 2008-2008 McGill University 2003-2004 University of Miami 1999-2001 Rockefeller University 1995-1995 Northwestern University
	Germany(456,53.92,81)	MAX PLANCK SOCIETY(132,61.32,50)	Kaufmann, Stefan H. E.(113,65.97,50)	2022-2022 Max Planck Inst Multidisciplinary Sci 2019-2022 Texas A&M University System 1982-2022 Max Planck Society 2020-2020 Texas A&M Vet Med 2019-2019 Aarhus University 2012-2019 Charite Universitatsmedizin Berlin 2015-2015 Aeras 2013-2014 University of Melbourne 2004-2005 MPI Infect Biol 1988-1998 Ulm University 1988-1988 ABT MED MIKROBIOL IMMUNOL 1987-1987 ABT MED MIKROBIOL & IMMUNOL 1979-198…
Frontiers in Immunology(Switzerland)	Switzerland(269,67.36,70)	WORLD HEALTH ORGANIZATION(72,103.47,39)	Dye, Christopher(11,260,10)	1982-2021 University of Oxford 1998-2019 World Health Organization 2018-2018 Univ Southern Oregon 2016-2016 University of Bern 1987-1996 London School of Hygiene & Tropical Medicine 1994-1994 University of Cambridge
1	Ps:Mcshane Helen had two academic careers, one is at the University of Cape Town and the other one is at the University of Oxford. The evaluation parameters of Mcshane Helen are presented here: 133, 57.3,43.
2
3
4
5
2022-10-27-11:04
